# Supplementary material for: Susceptibility and infectiousness of SARS-CoV-2 in children versus adults, by variant (wild-type, alpha, delta): A systematic review and meta-analysis of household contact studies
Source: PLoS One. 2024 Sep 6;19(9):e0306740. doi: 10.1371/journal.pone.0306740 (PMC11379298; doi:10.1371/journal.pone.0306740)
Supplement: S1 Data — (XLSX) [file pone.0306740.s002.xlsx]

## Sheet: Sus, by variant (2)
Synopsis
Susceptibility, sorted by variant
			cases	potential cases	SAR(nachgerechnet)	OR (vs adults)	lower CI	upper CI	Difference (lower)	Difference (upper)
	wild-type	0-9	567	2373	23.8938	0.72	0.49	1.05	0.23	0.33
		adults	984	3694	26.6378
		10-19	494	2161	22.8598	0.77	0.68	0.88	0.09	0.11
		adults	978	3690	26.5041
		0-19	677	12420	5.45089	0.43	0.24	0.77	0.19	0.34
		adults	9903	57695	17.1644
		0-9/10-19/0-19, pooled	1738	16954	10.2513	0.58	0.44	0.77	0.14	0.19
		adults	11865	65079	18.2317
	Alpha	0-9	191	485	39.3814	0.97	0.77	1.23	0.2	0.26
		adults	313	779	40.1797
		10-19	213	474	44.9367	1.24	0.98	1.56	0.26	0.32
		adults	317	798	39.7243
		0-9/10-19, pooled	717	1738	41.2543	1.1	0.93	1.3	0.17	0.2
		adults	630	1577	39.9493
	Delta, nv hhc	0-19 (pc nv)	3909.95	13853	28.2246	0.91	0.86	0.96	0.05	0.05
		adults (pc nv)	2767.85	9177	30.1607
Lyngse	wild-type	0-9	493	1934	25.4912	0.84	0.73	0.96	0.11	0.12
		10-19	435	1797	24.207	0.78	0.68	0.9	0.1	0.12
		adults	781	2692	29.0119
	Alpha	0-9	136	358	37.9888	1.02	0.77	1.35	0.25	0.33
		10-19	133	325	40.9231	1.16	0.88	1.54	0.28	0.38
		adults	194	518	37.4517
	Delta	0-9 (pc nv)				unavailable
		10-19 (pc nv)				unavailable
		0-19 (pc nv)	3910	13853	28.2249	0.91	0.86	0.96	0.05	0.05
		adults (pc nv)	2768	9177	30.1624

## Sheet: Data of papers,susc
susceptibility
wild-type								Alpha
	Kinder			adults					Kinder			adults
0-9	n	N						0-9	n	N
Kuba	0	17	0	10	59	0.169492		Lyngse	136	358	0.379888	194	518	0.374517
Ge	8	172	0.0465116	81	514	0.157588		Martinez	41	96	0.427083	93	209	0.444976
Bi	10	109	0.0917431	31	231	0.134199		Loenenbach	5	15	0.333333	13	32	0.40625
Lyngse	493	1934	0.254912	781	2692	0.290119		Julin	7	10	0.7	8	10	0.8
Koureas	27	85	0.317647	18	54	0.333333		Loss	2	6	0.333333	5	10	0.5
Julin	10	22	0.454545	11	24	0.458333			191	485	0.393814	313	779	0.401797
Singayanagam	1	2	0.5	16	53	0.301887
Grijalva	18	32	0.5625	35	65	0.538462
Loss	0	0	#DIV/0!	1	2	0.5
	567	2373	0.238938	984	3694	0.266378
									Kinder			adults
10-19								10-19	n	N
Singayanagam	3	8	0.375	16	53	0.301887		Loss	2	2	1	4	10	0.4
Bi	8	57	0.140351	30	231	0.12987		Singayanagam	2	2	1	9	22	0.409091
Koureas	10	30	0.333333	17	54	0.314815		Julin	6	7	0.857143	7	9	0.777778
Lyngse	435	1797	0.24207	780	2691	0.289855		Martinez	66	125	0.528	92	208	0.442308
Grijalva	14	30	0.466667	35	64	0.546875		Lyngse	133	325	0.409231	193	517	0.373308
Julin	6	18	0.333333	10	23	0.434783		Loenenbach	4	13	0.307692	12	32	0.375
Ge	16	182	0.0879121	81	514	0.157588			213	474	0.449367	317	798	0.397243
Kuba	2	39	0.0512821	9	59	0.152542
Loss	0	0	#DIV/0!	0	1	0		adults				630	1577
	494	2161	0.228598	978	3690	0.265041
0-19
Wei	6	17	0.352941	15	62	0.241935
Maltezou	30	43	0.697674	38	66	0.575758
Lewis	19	68	0.279412	33	120	0.275
Yousaf	14	69	0.202899	33	126	0.261905
Metlay	210	4672	0.0449486	1599	13245	0.120725
Wu	5	31	0.16129	43	112	0.383929
Rosenberg	50	164	0.304878	183	277	0.66065
Li2021	337	7238	0.0465598	7777	43180	0.180107
Li2020	4	100	0.04	67	347	0.193084
Wang	2	18	0.111111	130	222	0.585586
	677	12420	0.0545089	9903	57695	0.171644
adults				11865	65079

## Sheet: Infx, by variant (2)
Synopsis			die adulten Gruppen nur einmal gezählt, nicht mehr doppelt
					stimmte vorher
					vorher falsch
Infectiousness, sorted by variant
					SAR(nachgerechnet)	OR (vs adults)	lower CI	upper CI	Difference (lower)	Difference (upper)
	wild-type	0-9	652	3341	19.5151	0.85	0.7	1.03	0.15	0.18
		adults	9040	46068	19.6232
		10-19	1800	10141	17.7497	0.82	0.54	1.26	0.28	0.44
		adults	9057	46107	19.6434
		0-19	55	968	5.68182	0.48	0.21	1.12	0.27	0.64
		adults	8544	52813	16.1778
		0-9/10-19/0-19, pooled	2507	14450	17.3495	0.7	0.5	0.94	0.2	0.24
		adults	26641	144988	18.3746
	Alpha	0-9	145	298	48.6577	1.35	1.01	1.79	0.34	0.44
		adults	393	942	41.7197
		10-19	108	349	30.9456	1.06	0.23	4.83	0.83	3.77
		adults	389	939	41.4271
		0-19, pooled	253	647	39.1036	1.05	0.66	1.66	0.39	0.61
		adults	782	1881	41.5736
	Delta, nv hhc	0-19 (ic nv)	2738	10823	25.298	0.71	0.67	0.75	0.04	0.04
		adults (ic nv)	3940	12207	32.2766
Lyngse	wild-type	0-9	113	467	24.197	0.77	0.62	0.97	0.15	0.2
		10-19	202	1206	16.7496	0.49	0.41	0.58	0.08	0.09
		adults	2174	7442	29.2126
	Alpha	0-9	64	141	45.3901	1.26	0.87	1.81	0.39	0.55
		10-19	60	242	24.7934	0.5	0.36	0.69	0.14	0.19
		adults	529	1332	39.7147
	Delta	0-9 (ic nv)
		10-19 (ic nv)
		0-19 (ic nv)	2738	10823	25.298	0.71	0.67	0.75	0.04	0.04
		adults (ic nv)	3939.8	12207	32.2749

## Sheet: Data of papers,infx
infectiousness
wild-type								Alpha
	Kinder			adults					Kinder			adults
0-9	n	N						0-9	n	N
Ge	2	12	0.166667	92	678	0.135693		Loss	11	18	0.611111	1	4	0.25
Tibebu	524	2772	0.189033	7179	36340	0.197551		Martinez	45	78	0.576923	103	232	0.443966
Grijalva	9	17	0.529412	41	73	0.561644		Julin	2	2	1	13	16	0.8125
Lyngse	113	467	0.24197	1087	3721	0.292126		Lyngse	64	141	0.453901	266	668	0.398204
Singayanagam	0	1	0	14	40	0.35		Loenenbach	23	59	0.389831	10	22	0.454545
Park	3	57	0.0526316	601	5152	0.116654			145	298	0.486577	393	942	0.417197
Koureas	1	15	0.0666667	25	62	0.403226
Loss	0	0	#DIV/0!	1	2	0.5
	652	3341	0.195151	9040	46068	0.196232
10-19									Kinder			adults
Park	43	231	0.186147	604	5152	0.117236		10-19	n	N
Julin	1	2	0.5	18	42	0.428571		Singayanagam	6	6	1	7	20	0.35
Koureas	11	25	0.44	25	62	0.403226		Loss	1	2	0.5	0	4	0
Tibebu	1523	8605	0.17699	7178	36340	0.197523		Martinez	41	97	0.42268	103	231	0.445887
Singayanagam	8	29	0.275862	13	39	0.333333		Lyngse	60	242	0.247934	266	668	0.398204
Ge	1	14	0.0714286	91	678	0.134218		Julin	0	2	0	13	16	0.8125
Lyngse	202	1206	0.167496	1087	3721	0.292126			108	349	0.309456	389	939	0.414271
Grijalva	11	29	0.37931	41	72	0.569444
Loss	0	0	#DIV/0!	0	1	0		adults				782	1881
	1800	10141	0.177497	9057	46107	0.196434
0-19
Miyahara	10	42	0.238095	137	733	0.186903
Lewis	0	3	0	52	185	0.281081
Li	46	793	0.0580076	8398	52029	0.16141
Jing	9	172	0.0523256	94	599	0.156928
	55	968	0.0568182	8544	52813	0.161778
adults				17601	98920
